# Supplementary material for: Hypoxia-Associated Remodeling of the Arginine–Citrulline–Ornithine Axis in Parkinson’s Disease and Restless Legs Syndrome: A Targeted LC–MS/MS and HIF-1α Profiling Study
Source: Medicina (Kaunas). 2026 Jul 7;62(7):1312. doi: 10.3390/medicina62071312 (PMC13413847; doi:10.3390/medicina62071312)
Supplement: Supplementary file 1 [file medicina-62-01312-s001.zip]

Archive with 1 entries (1 files):
- medicina-4399479-supplementary.pdf
